# Supplementary material for: Association of Genetic Variation at AQP4 Locus with Vascular Depression
Source: Biomolecules. 2018 Dec 5;8(4):164. doi: 10.3390/biom8040164 (PMC6316852; doi:10.3390/biom8040164)
Supplement: Supplementary file 1 [file biomolecules-08-00164-s001.zip]

Archive with 2 entries (2 files):
- Figures S1-4.docx
- Tables S1-4.xlsx
