# Supplementary material for: Association of Genetic Variation at AQP4 Locus with Vascular Depression
Source: Biomolecules. 2018 Dec 5;8(4):164. doi: 10.3390/biom8040164 (PMC6316852; doi:10.3390/biom8040164)
Supplement: Supplementary file 1 [file biomolecules-08-00164-s001.zip › Tables S1-4.xlsx]

## Sheet: Table S1
Table S1. Lead Variants
Five loci with lead variants having P < 10-5 were left after applying the pre-defined processing criteria.
Variant	Chr	Pos	EA	NEA	EAF			HWE_P		Beta	SE	OR	L95	U95	P	Info
					all	cases	controls	cases	controls
rs528732638	18	24520187	GAA	G	0.18	0.34	0.13	0.12	0.78	1.62	0.25	3.62	2.38	5.5	1.45e-10	0.98
rs11054833	12	12503469	A	G	0.17	0.28	0.13	1	0.27	1.28	0.27	2.47	1.6	3.8	2.91e-06	0.86
rs11835646	12	81552338	T	C	0.48	0.62	0.44	0.64	1	0.86	0.19	2.12	1.47	3.06	4.01e-06	1
rs7148335	14	36382801	T	G	0.9	0.8	0.92	0.28	0.38	-1.49	0.33	0.34	0.2	0.56	4.56e-06	0.96
rs60466238	7	26652292	T	C	0.15	0.26	0.12	0.77	0.55	1.23	0.28	2.58	1.65	4.03	9.13e-06	0.89
Chr = Chromosome, Pos = base position, EA = effect allele, NEA = non-effect allele, EAF = effect allele frequency, HWE_P = P-value of Hardy-Weinberg-test , SE = standard error, OR = odds ratio, L95/U95 = lower/upper border of 95 % confidence interval, P = P-value, Info = Imputation quality.

## Sheet: Table S2
Table S2. High LD variants of rs528732638
According to 1000 Genomes Phase 3 EUR data, variant the genome-wide significant variant rs528732638 has 50 variants in high LD (r2 > 0.8)
Top SNP	LD SNP	r2	dprime
rs528732638	rs16943019	0.98	1
rs528732638	rs201616057	0.98	1
rs528732638	rs74533365	0.98	1
rs528732638	rs16943002	0.98	1
rs528732638	rs16943033	0.97	0.99
rs528732638	rs16943045	0.97	0.99
rs528732638	rs35269358	0.97	0.99
rs528732638	rs4800777	0.97	0.99
rs528732638	rs12968314	0.97	0.99
rs528732638	rs16943003	0.95	1
rs528732638	rs9957444	0.95	1
rs528732638	rs9946779	0.95	1
rs528732638	rs538483774	0.95	0.99
rs528732638	rs3865412	0.95	1
rs528732638	rs12458362	0.95	1
rs528732638	rs12455253	0.95	1
rs528732638	rs71353414	0.95	1
rs528732638	rs71353415	0.95	1
rs528732638	rs16943023	0.95	1
rs528732638	rs4800775	0.95	1
rs528732638	rs4800273	0.95	1
rs528732638	rs4800776	0.95	1
rs528732638	rs71370779	0.95	1
rs528732638	rs568686101	0.95	1
rs528732638	rs35871650	0.95	1
rs528732638	rs16943028	0.95	1
rs528732638	rs17623044	0.95	1
rs528732638	rs12956514	0.95	1
rs528732638	rs71353417	0.95	1
rs528732638	rs12966203	0.95	0.98
rs528732638	rs16943144	0.95	0.98
rs528732638	rs16943156	0.95	0.98
rs528732638	rs16943160	0.95	0.98
rs528732638	rs16943161	0.95	0.98
rs528732638	rs80078691	0.95	0.98
rs528732638	rs16943164	0.95	0.98
rs528732638	rs16960687	0.95	0.98
rs528732638	rs9948561	0.95	1
rs528732638	rs71353416	0.94	1
rs528732638	rs16943030	0.94	0.99
rs528732638	rs9950360	0.94	0.99
rs528732638	rs35343773	0.92	0.99
rs528732638	rs34357394	0.87	0.97
rs528732638	rs12970341	0.87	0.94
rs528732638	rs12965283	0.87	0.94
rs528732638	rs12966897	0.87	0.94
rs528732638	rs12962943	0.87	0.94
rs528732638	rs71353412	0.81	0.91
rs528732638	rs16942942	0.81	0.91
rs528732638	rs12964548	0.8	0.91
LD SNP = SNP in linkage disequilibrium (LD) with top SNP. r2 and dprime are measures of correlation.

## Sheet: Table S3
Table S3. Regulatory effects of rs528732638
Public eQTL data indicated cis- and trans- regulatory effects on several genes
Top SNP	r2	dprime	SNP	DB	Source	Type	Sample	Gene	ENSGID		P
rs528732638	0.98	1	rs16943002	SCAN	HapMap	cis	Brain - parietal lobe	AQP4-AS1	ENSG00000260372		0.00725
rs528732638	0.98	1	rs16943019	GRASP 2.0.0.0 Catalog	PMID:20502693	cis	peripheral blood monocytes	CHST9	ENSG00000154080		1.63e-06
rs528732638	0.98	1	rs16943019	GRASP 2.0.0.0 Catalog	PMID:20502693	trans	peripheral blood monocytes	ZNF570	ENSG00000171827		1.63e-06
rs528732638	0.98	1	rs16943019	SCAN	HapMap	cis	brain - parietal lobe	AQP4-AS1	ENSG00000260372		0.0082
rs528732638	0.97	0.99	rs16943045	SCAN	HapMap	cis	brain - parietal lobe	AQP4-AS1	ENSG00000260372		0.0082
rs528732638	0.97	0.99	rs4800777	SCAN	HapMap	cis	brain - parietal lobe	AQP4-AS1	ENSG00000260372		0.0082
rs528732638	0.95	1	rs12458362	SCAN	HapMap	cis	brain - parietal lobe	AQP4-AS1	ENSG00000260372		0.00947
rs528732638	0.95	0.98	rs12966203	NA	PMID:27540175	cis	blood	AQP4	ENSG00000171885		4.66e-11
rs528732638	0.95	0.98	rs12966203	NA	PMID:27540175	cis	skeletal muscle	AQP4	ENSG00000171885		4.66e-11
rs528732638	0.95	0.98	rs12966203	SCAN	HapMap	cis	brain - parietal lobe	AQP4-AS1	ENSG00000260372		0.0082
rs528732638	0.95	1	rs16943003	SCAN	HapMap	cis	brain - parietal lobe	AQP4-AS1	ENSG00000260372		0.00911
rs528732638	0.95	1	rs16943028	SCAN	HapMap	cis	brain - parietal lobe	AQP4-AS1	ENSG00000260372		0.00951
rs528732638	0.95	0.98	rs16943160	GRASP 2.0.0.0 Catalog	PMID:20502693	cis	peripheral blood monocytes	CHST9	ENSG00000154080		2.3e-06
rs528732638	0.95	0.98	rs16943160	GRASP 2.0.0.0 Catalog	PMID:20502693	trans	peripheral blood monocytes	ZNF570	ENSG00000171827		2.3e-06
rs528732638	0.95	0.98	rs16943160	SCAN	HapMap	cis	brain - parietal lobe	AQP4-AS1	ENSG00000260372		0.0082
rs528732638	0.95	0.98	rs16943161	GRASP 2.0.0.0 Catalog	PMID:20502693	cis	peripheral blood monocytes	CHST9	ENSG00000154080		2.55e-06
rs528732638	0.95	0.98	rs16943161	GRASP 2.0.0.0 Catalog	PMID:20502693	trans	peripheral blood monocytes	ZNF570	ENSG00000171827		2.55e-06
rs528732638	0.95	0.98	rs16943161	SCAN	HapMap	cis	brain - parietal lobe	AQP4-AS1	ENSG00000260372		0.0082
rs528732638	0.95	1	rs4800273	SCAN	HapMap	cis	brain - parietal lobe	AQP4-AS1	ENSG00000260372		0.0095
rs528732638	0.95	1	rs4800273	SCAN	HapMap	trans	liver	CDH12	ENSG00000154162		1.03e-06
rs528732638	0.95	1	rs4800776	SCAN	HapMap	cis	brain - parietal lobe	AQP4-AS1	ENSG00000260372		0.0095
rs528732638	0.95	1	rs9946779	SCAN	HapMap	cis	brain - parietal lobe	AQP4-AS1	ENSG00000260372		0.00917
rs528732638	0.87	0.94	rs12970341	Haploreg v4.1	Ramasamy2014	cis	brain	AQP4-AS1	ENSG00000260372		2.47e-06
rs528732638	0.87	0.94	rs12970341	Haploreg v4.1	Ramasamy2014	cis	brain	AQP4-AS1	ENSG00000260372		1.21e-10
rs528732638	0.87	0.94	rs12970341	Haploreg v4.1	Ramasamy2014	cis	Brain – intralobular white matter	AQP4-AS1	ENSG00000260372		6.62e-09
rs528732638	0.87	0.94	rs12970341	SCAN	HapMap	cis	brain - parietal lobe	AQP4-AS1	ENSG00000260372		0.00308
rs528732638	0.81	0.91	rs16942942	SCAN	HapMap	cis	brain - parietal lobe	AQP4-AS1	ENSG00000260372		0.00301
R2 and dprime are measures of correlation. eQTL = expression quantitative trait loci, DB = database, ENSGID = Ensembl gene identifier, P = P-value, NA = not applicable.

## Sheet: Table S4
Table S4. TAD of rs528732638
20 genes share the TAD with the high LD block of variant rs528732638
Chr	TAD Start	TAD End	ENSGID	Gene	Description	Biotype	Start	End	Strand	EntrezGene	Swissprot
18	23946002	25346002	ENSG00000171885	AQP4	aquaporin 4 [HGNC ID: 637]	Protein coding	24432002	24445782	-1	361	P55087
18	23946002	25346002	ENSG00000154080	CHST9	carbohydrate (N-acetylgalactosamine 4-0) sulfotransferase 9 [HGNC ID: 19898]	Protein coding	24495595	24765281	-1	83539	Q7L1S5
18	23946002	25346002	ENSG00000134504	KCTD1	potassium channel tetramerization domain containing 1 [HGNC ID: 18249]	Protein coding	24034874	24237365	-1	284252	Q719H9
18	23946002	25346002	ENSG00000265369	PCAT18	prostate cancer associated transcript 18 [HGNC ID: 49211]	lincRNA	24267585	24283602	-1	728606	NA
18	23946002	25346002	ENSG00000264151	RP11-739N10.1	NA	lincRNA	24916343	25175128	-1	105372038	NA
18	23946002	25346002	ENSG00000260372	AQP4-AS1	AQP4 antisense RNA 1 [HGNC ID: 26399]	antisense	24235706	24770662	1	NA	NA
18	23946002	25346002	ENSG00000263846	CIAPIN1P	cytokine induced apoptosis inhibitor 1 pseudogene [HGNC ID: 31087]	processed pseudogene	24179372	24180302	1	NA	NA
18	23946002	25346002	ENSG00000263862	LINC01543	long intergenic non-protein coding RNA 1543 [HGNC ID: 51310]	lincRNA	24002959	24006065	1	NA	NA
18	23946002	25346002	ENSG00000263405	PA2G4P3	proliferation-associated 2G4 pseudogene 3 [HGNC ID: 31731]	processed pseudogene	25032478	25033621	-1	NA	NA
18	23946002	25346002	ENSG00000265097	RBM22P1	RNA binding motif protein 22 pseudogene 1 [HGNC ID: 31466]	processed pseudogene	24998848	25000399	-1	NA	NA
18	23946002	25346002	ENSG00000207160	RNU6-1289P	RNA, U6 small nuclear 1289, pseudogene [HGNC ID: 48252]	snRNA	23946265	23946370	-1	NA	NA
18	23946002	25346002	ENSG00000244329	UBA52P9	ubiquitin A-52 residue ribosomal protein fusion product 1 pseudogene 9 [HGNC ID: 36169]	processed pseudogene	24935370	24935728	-1	NA	NA
18	23946002	25346002	ENSG00000252846	AC090206.1	NA	miRNA	24166678	24166762	-1	NA	NA
18	23946002	25346002	ENSG00000263382	RP11-552O4.1	NA	lincRNA	24402777	24403943	-1	NA	NA
18	23946002	25346002	ENSG00000263611	RP11-612A1.1	NA	lincRNA	24977916	24981868	1	NA	NA
18	23946002	25346002	ENSG00000263677	RP11-17A19.2	NA	lincRNA	24268075	24269632	1	NA	NA
18	23946002	25346002	ENSG00000264790	RP11-26N15.2	NA	lincRNA	24923216	24926074	1	NA	NA
18	23946002	25346002	ENSG00000265374	RP11-57J16.1	NA	lincRNA	24805706	24827152	1	NA	NA
18	23946002	25346002	ENSG00000266184	RP11-552O4.2	NA	processed pseudogene	24411484	24412396	-1	NA	NA
18	23946002	25346002	ENSG00000266549	RP11-526I8.2	NA	processed pseudogene	24532165	24532522	-1	NA	NA
TAD = topologically associated domain, LD = linkage desequilibrium, Chr = Chromosome, ENSGID = Ensembl gene identifier, NA = not applicable. All gene descriptions are from the HUGO Gene Nomenclature Committee (HGNC) [Gray KA, Yates B, Seal RL, Wright MW, Bruford EA (2014) Genenames. Org: The hgnc resources in 2015. Nucleic Acids Res 43:D1079-D1085].
